# Supplementary material for: New approach to the development of tailor-made feed for fish larvae using Zebrafish Danio rerio as a model
Source: PLoS One. 2025 Jun 24;20(6):e0326665. doi: 10.1371/journal.pone.0326665 (PMC12186918; doi:10.1371/journal.pone.0326665)
Supplement: S1 File — This file contains the raw data for growth, PepT1 expression, and FAA analysis. (XLSX) [file pone.0326665.s001.xlsx]

## Sheet: Growth
PAPER:	New approach to the development of tailor-made feed for fish larvae using Zebrafish Danio rerio as a model
AUTHORS:	Molinari GS, Wojno M, Wick W, Kwasek K
CRITERIA:	Growth
Treatment	Tank	Avg. Weight (mg)	Avg. Length (mm)
LF	1	9.19286	10.0718
	6	8.23723	9.79213
	10	8.16556	9.43878
Com	4	2.12308	5.08821
	7	1.73714	4.74589
	11	2.06849	5.13315
Unhydro	9	1.22143	4.33029
	12	1.08571	4.17805
	14	1.27606	3.96648
50% Hydro	2	0.998718	4.5274
	3	0.968056	4.04181
	13	0.984722	3.92125
100% Hydro	5	0.927632	4.10434
	8	1.17143	4.03743
	15	0.767442	3.37209

## Sheet: PepT1
PAPER:	New approach to the development of tailor-made feed for fish larvae using Zebrafish Danio rerio as a model
AUTHORS:	Molinari GS, Wojno M, Wick W, Kwasek K
CRITERIA:	PepT1
METHODS:	qPCR
24 hr
Target:	PepT1
										Individual			Individual					Individual
Treatment	Tank	Sample	Target CT	Avg. CT	Std. Dev.	elfa	Avg. elfa	Std. Dev	ΔCT	dCT	Std. Dev.	ΔΔCT	ddCT	Std. Dev.	Upper Limit	Lower Limit	Avg. Fold Change	Fold Change	Std. Error
LF	1	A	23.84			18.2				5.64								1
LF	6	B	22.45			16.88				5.57								1
LF	10	C	24.49	23.5933	1.04213	17.79	17.6233	0.675599	5.97	6.7	0.633167						1	1	0
Com	4	D	24.4			18.27				6.13			-0.16					0.895025
Com	7	E	24.56			18.51				6.05			-0.08					0.946058
Com	11	F	22.98	23.98	0.869713	16.75	17.8433	0.954428	6.13667	6.23	0.090185	-0.166667	-0.26	0.090185	-0.0764817	-0.256852	0.890899	0.835088	0.0320686
Intact	9	G	24.84			18.59				6.25			-0.28					0.823591
Intact	12	H	26.55			19.22				7.33			-1.36					0.389582
Intact	14	I	27.26	26.2167	1.24396	19.36	19.0567	0.410163	7.16	7.9	0.838033	-1.19	-1.93	0.838033	-0.351967	-2.02803	0.438303	0.262429	0.169875
50% Hydro	2	J	25.12			19.09				6.03			-0.06					0.959264
50% Hydro	3	K	24.44			19.22				5.22			0.75					1.68179
50% Hydro	13	L	22.87	24.1433	1.15396	17.42	18.5767	1.00381	5.56667	5.45	0.417413	0.403333	0.52	0.417413	0.820746	-0.0140793	1.32256	1.43396	0.211975
100% Hydro	5	M	26.65			20.41				6.24			-0.27					0.82932
100% Hydro	8	N	26.77			19.84				6.93			-0.96					0.514057
100% Hydro	15	O	27.24	26.8867	0.311823	19.63	19.96	0.403609	6.92667	7.61	0.685006	-0.956667	-1.64	0.685006	-0.271661	-1.64167	0.515246	0.320856	0.148184
2 hr
Target:	PepT1
										Individual			Individual					Individual
Treatment	Tank	Sample	Target CT	Avg. CT	Std. Dev.	elfa	Avg. elfa	Std. Dev	ΔCT	dCT	Std. Dev.	ΔΔCT	ddCT	Std. Dev.	Upper Limit	Lower Limit	Avg. Fold Change	Fold Change	Std. Error
LF	1	A	23.44			17.55				5.89								1
LF	6	B	23.19			17.21				5.98								1
LF	10	C	24.78	23.8033	0.855005	18.11	17.6233	0.454459	6.18	6.67	0.426732						1	1	0
Com	4	D	27.43			19.3				8.13			-2.16					0.223756
Com	7	E	27.07			19.29				7.78			-1.81					0.285191
Com	11	F	25.25	26.5833	1.16865	17.82	18.8033	0.851606	7.78	7.43	0.35	-1.6	-1.46	0.35	-1.25	-1.95	0.329877	0.363493	0.0404364
Intact	9	G	26.57			19.23				7.34			-1.37					0.386891
Intact	12	H	25.79			18.14				7.65			-1.68					0.312083
Intact	14	I	26.21	26.19	0.390384	18.93	18.7667	0.563057	7.42333	7.28	0.198578	-1.24333	-1.31	0.198578	-1.04476	-1.44191	0.422396	0.403321	0.0280779
50% Hydro	2	J	25.78			18.62				7.16			-1.19					0.438303
50% Hydro	3	K	28.24			20.46				7.78			-1.81					0.285191
50% Hydro	13	L	25.83	26.6167	1.40607	18.95	19.3433	0.981037	7.27333	6.88	0.460579	-1.09333	-0.91	0.460579	-0.632754	-1.55391	0.468677	0.532185	0.0719812
100% Hydro	5	M	25.03			18.47				6.56			-0.59					0.664343
100% Hydro	8	N	25.27			17.98				7.29			-1.32					0.400535
100% Hydro	15	O	28.2	26.1667	1.765	19.6	18.6833	0.830803	7.48333	8.6	1.03365	-1.30333	-2.63	1.03365	-0.269683	-2.33698	0.405189	0.161544	0.145204

## Sheet: FAA
PAPER:	New approach to the development of tailor-made feed for fish larvae using Zebrafish Danio rerio as a model
AUTHORS:	Molinari GS, Wojno M, Wick W, Kwasek K
CRITERIA:	FAA
METHODS:	LC-MS
UNIT:	μmol/g wet weight
2 h
#		Aspartic Acid	Glutamic Acid	Asparagine	Serine	Glutamine	Histidine	Glycine	Threonine	Arginine	Alanine	Tyrosine	Lysine	Methionine	Valine	Cystine	Trytophan	Phenylalanine	Isoleucine	Leucine	Proline
1	LF	1.56513	3.59991	0.838188	1.67359	3.66797	3.33703	3.07117	1.48713	0.790428	5.02376	6.59625	1.91955	3.07395	1.13788	0	0.233626	0.406756	0.701475	0.874804	2.49964
2	LF	1.64076	3.70359	1.0147	1.82881	3.60807	3.3034	3.25683	1.59061	0.964553	5.32345	6.44521	2.22084	2.98042	1.26922	0	0.093331	0.485958	0.87162	1.02664	2.84829
3	LF	1.52514	3.31176	0.767344	1.49628	3.41166	3.01744	2.96968	1.36375	0.692321	4.48427	6.29417	1.70742	2.97605	1.03082	0	0.23084	0.364966	0.612124	0.768339	2.18701
4	Com	2.08154	4.0793	0.849929	1.83856	3.16171	4.60406	3.62678	4.04169	1.01689	4.6966	4.56645	2.85087	3.66041	1.34066	0	0.343673	0.694311	1.34862	2.20373	1.58424
5	Com	2.96231	4.15651	0.919181	1.86025	3.26798	4.81122	3.87453	4.24367	1.09569	4.72585	5.20385	2.98002	3.63195	1.3936	0	0.35422	0.657894	1.34325	2.20532	1.62026
6	Com	1.58464	4.10875	0.914007	1.85607	3.2035	4.73003	3.76011	4.05443	1.02505	4.73063	5.09977	2.89844	3.53603	1.36494	0	0.328151	0.655506	1.29828	2.1293	1.71677
7	Unhydro	1.94443	2.28551	0.440984	1.01669	1.71041	2.31477	2.40054	1.97408	0.501082	2.05149	2.80272	1.11539	1.14087	0.61491	0	0.209149	0.368548	0.664063	1.04415	0.92535
8	Unhydro	1.95617	1.86662	0.324768	0.869829	1.53588	1.92612	2.03995	1.68951	0.466456	1.76652	2.41347	1.04515	1.01112	0.570135	0	0.196612	0.343474	0.623467	1.0147	0.826447
9	Unhydro	2.01348	2.35099	0.499092	1.12355	1.9313	2.42541	2.44034	2.06482	0.554613	2.12751	3.04291	1.24077	1.2529	0.658093	0	0.223477	0.43382	0.706848	1.12017	1.06485
10	50% H	2.54899	1.68473	0.201786	0.877789	1.20614	1.60553	1.59021	1.63578	0.526753	1.68036	2.03318	0.987637	0.93729	0.58307	0	0.274222	0.370737	0.641974	0.997985	0.747046
11	50% H	2.88371	1.97587	0.227457	0.91341	1.48156	1.59817	1.67061	1.91438	0.657297	1.78284	1.16733	1.15022	1.18803	0.736897	0	0.34825	0.436208	0.802368	1.24514	0.634213
12	50% H	3.30957	1.92194	0.212731	0.881968	1.432	1.47021	1.58523	1.91	0.59899	1.75876	1.06167	1.0551	1.18544	0.692918	0	0.34825	0.412328	0.74824	1.13768	0.777891
13	100% H	2.09686	1.76374	0.28855	0.767145	1.25629	0.94525	0.931121	1.10326	0.462874	1.41051	0.718191	0.758986	0.827044	0.467451	0	0.314619	0.322778	0.491729	0.725753	0.205368
14	100% H	1.94861	1.56315	0.263476	0.763961	1.16475	0.990423	0.879978	1.0545	0.425462	1.37648	0.659486	0.687346	0.736499	0.432228	0	0.284968	0.307853	0.514216	0.759782	0.188055
15	100% H	2.45088	1.88393	0.270242	0.810328	1.33589	1.05967	1.06346	1.2346	0.491132	1.5323	0.740081	0.765354	0.794408	0.494316	0	0.327355	0.343275	0.561578	0.831621	0.207358
24 h
#		Aspartic Acid	Glutamic Acid	Asparagine	Serine	Glutamine	Histidine	Glycine	Threonine	Arginine	Alanine	Tyrosine	Lysine	Methionine	Valine	Cystine	Trytophan	Phenylalanine	Isoleucine	Leucine	Proline
16	LF	1.32295	2.97187	0.572921	0.526355	2.66063	2.77585	3.34599	0.359195	0.171339	2.93227	6.27049	0.492724	2.85625	0.547847	0.006567	0.12338	0.10945	0.13731	0.2587	0.39601
17	LF	0.92933	1.86682	0.466854	0.359195	1.60752	2.41467	3.03455	0.177508	0.082386	2.20392	3.78259	0.269247	1.8696	0.407751	0.010348	0.041989	0.081988	0.103082	0.176712	0.093928
18	LF	0.973508	1.99438	0.506057	0.407154	1.73807	2.19756	2.94082	0.257506	0.102286	2.38183	5.45877	0.299495	2.01547	0.429641	0	0.053929	0.079202	0.095122	0.169548	0.000199
19	Com	1.56255	2.15577	0.415711	0.594015	1.32494	3.25723	2.67735	2.00711	0.268451	1.9313	3.81264	0.718987	2.61207	0.599189	0	0.278202	0.250342	0.225268	0.395015	0.176712
20	Com	1.7116	1.96692	0.359195	0.573319	1.21191	2.99157	2.44989	2.02662	0.260292	1.83359	3.96448	0.722569	2.52591	0.555011	0	0.26666	0.235417	0.213328	0.378498	0.143081
21	Com	1.64692	2.21984	0.423671	0.602174	1.35837	3.26042	2.69565	2.15517	0.286162	2.0105	4.51949	0.778886	2.6873	0.62884	0	0.288749	0.25671	0.240392	0.417502	0.18308
22	Unhydro	1.94244	1.3928	0.165369	0.388448	0.876595	1.22166	1.41091	0.954404	0.235019	1.16793	0.70645	0.428049	1.0941	0.346061	0	0.251138	0.203975	0.205965	0.362379	0.008955
23	Unhydro	1.96572	1.34444	0.156613	0.351235	0.852715	1.12236	1.32892	0.858685	0.213527	1.09092	0.717594	0.404965	1.08395	0.344668	0	0.258302	0.201388	0.202781	0.35024	0.00796
24	Unhydro	1.91478	1.13131	0.122982	0.313226	0.709236	0.958981	1.08475	0.821074	0.199796	0.951817	0.578692	0.348449	0.904256	0.291137	0	0.199995	0.149449	0.175518	0.30248	0.008358
25	50% H	2.35596	1.78563	0.119599	0.628442	1.03162	1.48832	1.35141	1.19121	0.488346	1.97826	1.33529	0.761971	0.944653	0.381284	0.004378	0.136514	0.256312	0.307057	0.586851	0.158802
26	50% H	2.41069	1.86602	0.11144	0.679386	1.02505	1.51041	1.3926	1.15659	0.527748	2.05089	1.74722	0.820477	0.924753	0.386259	0.008358	0.142086	0.280789	0.338101	0.639984	0.15522
27	50% H	2.35377	1.80075	0.103281	0.692321	1.01172	1.4724	1.36375	1.11201	0.542872	2.06821	2.22701	0.863461	0.901669	0.392627	0.009751	0.141887	0.286361	0.343673	0.661078	0.162384
28	100% H	2.19955	1.98602	0.288948	0.590632	1.11838	1.40196	1.44474	0.849332	0.377702	1.64135	2.37586	0.582672	0.933111	0.373523	0	0.320987	0.240193	0.280789	0.449143	0.067063
29	100% H	2.60232	2.11159	0.291137	0.664063	1.20733	1.53688	1.53429	0.964553	0.410537	1.76075	2.47576	0.647745	0.916395	0.402179	0	0.331136	0.273625	0.304072	0.497699	0.058506
30	100% H	2.51755	2.11716	0.289346	0.655307	1.21052	1.51399	1.5918	0.975697	0.413721	1.84135	2.65625	0.655904	0.923758	0.412129	0	0.337902	0.271038	0.313624	0.503271	0.050148
